# Supplementary material for: Optimizing de novo common wheat transcriptome assembly using short-read RNA-Seq data
Source: BMC Genomics. 2012 Aug 14;13:392. doi: 10.1186/1471-2164-13-392 (PMC3485621; doi:10.1186/1471-2164-13-392)
Supplement: Additional file 2 — Table S1. Detailed statistics for each assembly step. [file 1471-2164-13-392-S2.xls]

## Sheet: Sheet1
		AFSFASSS			AFSF+ASSS			AF+SF+AS+SS
		Trinity	Trans-ABySS		Trinity	Trans-ABySS		Trinity	Trans-ABySS
After merging
	Number of contigs	227879	571835		297319	636921		379837	720131
	Total Bases	217485766	359411943		267708300	398478666		298801419	444024673
	Number of contigs (> = 1 kbp)	22392	66393		85883	72216		89445	76667
	Total Bases (in contigs > = 1 kbp)	135112080	88165878		158072530	95000332		149379166	99691829
	Max contig length	12488	8216		10506	5694		11199	6687
	Mean contig length	954	628		900	625		786	616
	N50	1370	686		1243	683		1000	670
	Number of contigs in N50	46815	178083		64054	199771		89338	228145
After deDupping
	Number of contigs	165174	152963		179876	138487		191858	128990
	Total Bases	139479895	117699005		151369559	104950724		151376565	94829611
	Number of contigs (> = 1 kbp)	41088	34898		46205	30746		45256	26784
	Total Bases (in contigs > = 1 kbp)	76744869	54576332		83348537	47428954		76686797	40724528
	Max contig length	12488	10027		10506	10373		11312	12166
	Mean contig length	844	769		841	757		789	735
	N50	1146	935		1134	914		1016	878
	Number of contigs in N50	34500	39253		38937	35969		44201	33877
After scaffolding
	Number of contigs	162090	152694		176983	138452		188653	129464
	Total Bases	139459722	120117056		151354485	107614336		151363021	97866545
	Number of contigs (> = 1 kbp)	41937	36443		47043	32404		46158	28469
	Total Bases (in contigs > = 1 kbp)	78357591	57368676		84895369	50342965		78346270	43686286
	Max contig length	12488	10027		10506	10373		11312	12672
	Mean contig length	860	786		855	777		802	755
	N50	1177	960		1161	942		1041	907
	Number of contigs in N50	33941	39124		38409	35915		43481	33927
	Ns	162090	152694		176983	138452		188653	129464
	GC content	0.4793	0.4869		0.4818	0.4876		0.4851	0.4881
