# Supplementary material for: Optimizing de novo common wheat transcriptome assembly using short-read RNA-Seq data
Source: BMC Genomics. 2012 Aug 14;13:392. doi: 10.1186/1471-2164-13-392 (PMC3485621; doi:10.1186/1471-2164-13-392)
Supplement: Additional file 3 — Table S2. Detailed pairwise comparisons between the six assemblies. [file 1471-2164-13-392-S3.xls]

## Sheet: Sheet1
the proportion of bases covered by the other five assemblies
	Trinity_AFSFASSS	Trinity_AFSF+ASSS	Trinity_AF+SF+AS+SS	Trans-ABySS_AFSFASSS	Trans-ABySS_AFSF+ASSS	Trans-ABySS_AF+SF+AS+SS
Trinity_AFSFASSS		0.807478	0.72952	0.559616	0.522593	0.494433
Trinity_AFSF+ASSS	0.784502		0.795078	0.579496	0.555842	0.527939
Trinity_AF+SF+AS+SS	0.683035	0.771937		0.587223	0.567869	0.546282
Trans-ABySS_AFSFASSS	0.520513	0.562917	0.597186		0.808148	0.716765
Trans-ABySS_AFSF+ASSS	0.527141	0.580542	0.62523	0.88359		0.805039
Trans-ABySS_AF+SF+AS+SS	0.531267	0.586826	0.639169	0.840942	0.864472
a minimum overlap length of 50 bp and minimum identity of 99%
the proportion of scaffolds covered by the other five assemblies
	Trinity_AFSFASSS	Trinity_AFSF+ASSS	Trinity_AF+SF+AS+SS	Trans-ABySS_AFSFASSS	Trans-ABySS_AFSF+ASSS	Trans-ABySS_AF+SF+AS+SS
Trinity_AFSFASSS		0.806151	0.738065	0.598612	0.546616	0.514258
Trinity_AFSF+ASSS	0.801506		0.823808	0.639157	0.595215	0.561896
Trinity_AF+SF+AS+SS	0.717598	0.807668		0.654583	0.619635	0.590688
Trans-ABySS_AFSFASSS	0.623522	0.667459	0.703302		0.838527	0.763298
Trans-ABySS_AFSF+ASSS	0.622078	0.676754	0.725074	0.925714		0.849023
Trans-ABySS_AF+SF+AS+SS	0.574461	0.675006	0.692571	0.872103	0.889568
a minimum overlap length of 50 bp and minimum identity of 99%
