# Supplementary material for: Optimizing de novo common wheat transcriptome assembly using short-read RNA-Seq data
Source: BMC Genomics. 2012 Aug 14;13:392. doi: 10.1186/1471-2164-13-392 (PMC3485621; doi:10.1186/1471-2164-13-392)
Supplement: Additional file 4 — Table S3. Sequences from A, B and D subgenome used in the assessment of parameters used in the step of removing redundancy. [file 1471-2164-13-392-S4.xls]

## Sheet: A, B and D
Name	Subgenome	sequence source (GI)
TaBx3	A	164455193
	B	164455197
	D	164455201
TaBx4	A	164455193
	B	164455197
	D	164455201
Glu-3	A	886962
	B	886964
	D	886966
ADH2	A	119388714
	B	119388718
	D	119388716
PRR	A	145666433
	B	118638623
	D	118638641
Dreb1	A	74476724
	B	74476722
	D	74476720
ACC1	A	379997136
	B	379997138
	D	379997140
Cry1a	A	161138101
	B	161138103
	D	161138105
FT	A	126513246
	B	126513254
	D	126513242
SBEIIa	A	194024518
	B	194024528
	D	194024536
CKX2	A	295885744
	B	295885746
	D	295885748
TaPP2Aa	A	328775740
	B	328775742
	D	328775744
Stpk-V	A	333384998
	B	333385002
	D	333385000
KAO1	A	255964785
	B	255964789
	D	255964777
knox1	A	6942296
	B	6942299
	D	6942301
VRN1	A	58422999
	B	58423007
	D	58423011
TaCypB	A	194339234
	B	194339232
	D	194339236
Hsp90.1	A	294717803
	B	294717805
	D	294717807
Hsp90.2	A	294717809
	B	294717811
	D	294717813
Hsp90.3	A	294717815
	B	294717817
	D	294717819
spa	A	226434274
	B	226434273
	D	226434266
DMC1	A	222154110
	B	222154112
	D	222154114
PDI	A	67508770
	B	67508772
	D	67508774
