# Supplementary material for: Optimizing de novo common wheat transcriptome assembly using short-read RNA-Seq data
Source: BMC Genomics. 2012 Aug 14;13:392. doi: 10.1186/1471-2164-13-392 (PMC3485621; doi:10.1186/1471-2164-13-392)
Supplement: Additional file 5 — Table S4. Statistics of reads mapping to the assembled EST datasets (TAGI and TAPUT). [file 1471-2164-13-392-S5.xls]

## Sheet: Sheet1
Sample	Proportion of reads	Trinity_AFSFASSS_2nd	TAGI	TAPUT
AF	aligned	0.8276	0.831238	0.813591
	aligned more than 3 hits	0.1361	0.217132	0.139517
	uniquely aligned	0.3233	0.469214	0.526043
AS	aligned	0.8118	0.825693	0.806846
	aligned more than 3 hits	0.1352	0.217176	0.138573
	uniquely aligned	0.3197	0.460772	0.521269
SF	aligned	0.7887	0.853803	0.833172
	aligned more than 3 hits	0.1267	0.277409	0.174579
	uniquely aligned	0.3166	0.426162	0.506943
SS	aligned	0.7399	0.834513	0.811612
	aligned more than 3 hits	0.1208	0.293091	0.160394
	uniquely aligned	0.3004	0.399242	0.490983
All	aligned	0.7884	0.833613	0.81342
	aligned more than 3 hits	0.1295	0.249984	0.151025
	uniquely aligned	0.3138	0.437672	0.510412
